# Supplementary material for: ﻿Genomic and ecological divergence support recognition of a new species of endangered Satyrium butterfly (Lepidoptera, Lycaenidae)
Source: Zookeys. 2025 Apr 17;1234:291–307. doi: 10.3897/zookeys.1234.143893 (PMC12022668; doi:10.3897/zookeys.1234.143893)
Supplement: XML Treatment for Satyrium curiosolus [file zookeys.1234.143893-treatment1.xml]

<!DOCTYPE tp:taxon-treatment
  PUBLIC "-//TaxonX//DTD Taxonomic Treatment Publishing DTD v0 20100105//EN" "tax-treatment-NSO.dtd">
<tp:taxon-treatment xmlns:tp="http://www.plazi.org/taxpub"><tp:treatment-meta><kwd-group><label>Taxon classification</label><kwd>
              <named-content content-type="kingdom">Animalia</named-content>
            </kwd><kwd>
              <named-content content-type="order">Lepidoptera</named-content>
            </kwd><kwd>
              <named-content content-type="family">Lycaenidae</named-content>
            </kwd></kwd-group><mixed-citation publication-type="journal"><person-group><name><surname>MacDonald</surname><given-names>Zachary G.</given-names></name><name><surname>Dupuis</surname><given-names>Julian R.</given-names></name><name><surname>Glasier</surname><given-names>James R. N.</given-names></name><name><surname>Sissons</surname><given-names>Robert</given-names></name><name><surname>Moehrenschlager</surname><given-names>Axel</given-names></name><name><surname>Shaffer</surname><given-names>H. Bradley</given-names></name><name><surname>Sperling</surname><given-names>Felix A. H.</given-names></name></person-group><article-title>﻿Genomic and ecological divergence support recognition of a new species of endangered <italic><tp:taxon-name><tp:taxon-name-part taxon-name-part-type="genus" reg="Satyrium">Satyrium</tp:taxon-name-part></tp:taxon-name></italic> butterfly (<tp:taxon-name><tp:taxon-name-part taxon-name-part-type="order">Lepidoptera</tp:taxon-name-part></tp:taxon-name>, <tp:taxon-name><tp:taxon-name-part taxon-name-part-type="family">Lycaenidae</tp:taxon-name-part></tp:taxon-name>)</article-title><source>Zookeys</source><day>17</day><month>04</month><year>2025</year><volume>1234</volume><fpage>291</fpage><lpage>307</lpage><pub-id pub-id-type="doi">10.3897/zookeys.1234.143893</pub-id></mixed-citation></tp:treatment-meta><tp:nomenclature><label>﻿</label><tp:taxon-name>
            <object-id xmlns:xlink="http://www.w3.org/1999/xlink" content-type="arpha" xlink:type="simple">C9102B72-7001-527A-AF66-6D625BC39730</object-id>
            <tp:taxon-name-part taxon-name-part-type="genus" reg="Satyrium">Satyrium</tp:taxon-name-part>
            <tp:taxon-name-part taxon-name-part-type="species" reg="curiosolus">curiosolus</tp:taxon-name-part>
            <object-id xmlns:xlink="http://www.w3.org/1999/xlink" content-type="zoobank" xlink:type="simple">https://zoobank.org/92A9AB4C-2C9B-47CD-AB08-F248D92A078D</object-id>
          </tp:taxon-name><tp:taxon-authority>MacDonald, Dupuis, Glasier, Sissons, Moehrenschlager, Shaffer &amp; Sperling</tp:taxon-authority><tp:taxon-status xmlns:xlink="http://www.w3.org/1999/xlink" xlink:type="simple">sp. nov.</tp:taxon-status></tp:nomenclature><tp:treatment-sec sec-type="type locality" id="SECID0EGKAE"><title>Type locality.</title><p>Canada: Alberta, Waterton Lakes National Park, Blakiston Fan, 49.068, −113.877.</p></tp:treatment-sec><tp:treatment-sec sec-type="type material" id="SECID0ELKAE"><title>Type material examined.</title><p><bold><italic>Holotype</italic>.</bold> 1 1 [white label] “CANADA: Alberta, Waterton Lakes National Park, Blakiston Fan (Marquis), <named-content xmlns:xlink="http://www.w3.org/1999/xlink" content-type="dwc:verbatimCoordinates" xlink:type="simple"><named-content content-type="geo-json" specific-use="{&#34;type&#34;:&#34;Point&#34;,&#34;coordinates&#34;:[-113.877000,49.068000]}" id="NCID0EZKAE" xlink:type="simple">49.068, −113.877</named-content></named-content> (WGS84), 14-Jul-2021, J. Glasier; 14008, Saytrium_curiosolus_016”; [white label] “<named-content xmlns:xlink="http://www.w3.org/1999/xlink" content-type="dwc:institutional_code" xlink:title="University of Alberta E.H. Strickland Entomological Museum" xlink:href="http://grbio.org/institution/university-alberta" xlink:type="simple">UASM</named-content> 423537”; [red label] “Holotype <italic><tp:taxon-name><tp:taxon-name-part taxon-name-part-type="genus" reg="Satyrium">Satyrium</tp:taxon-name-part><tp:taxon-name-part taxon-name-part-type="species" reg="curiosolus">curiosolus</tp:taxon-name-part></tp:taxon-name></italic>”. BioSample: SAMN45172752.</p><p><bold><italic>Paratypes</italic>.</bold> 1 1[white label] “CANADA: Alberta, Waterton Lakes National Park, Blakiston Fan (Hay Barn), <named-content xmlns:xlink="http://www.w3.org/1999/xlink" content-type="dwc:verbatimCoordinates" xlink:type="simple"><named-content content-type="geo-json" specific-use="{&#34;type&#34;:&#34;Point&#34;,&#34;coordinates&#34;:[-113.866000,49.079000]}" id="NCID0EXLAE" xlink:type="simple">49.079, −113.866</named-content></named-content> (WGS84), 14-Jul-2021, J. Glasier; 14002, Saytrium_curiosolus_009”; [white label] “<named-content xmlns:xlink="http://www.w3.org/1999/xlink" content-type="dwc:institutional_code" xlink:title="University of Alberta E.H. Strickland Entomological Museum" xlink:href="http://grbio.org/institution/university-alberta" xlink:type="simple">UASM</named-content> 423534”. BioSample: SAMN45172749 • 1 1[white label] “CANADA: Alberta, Waterton Lakes National Park, Blakiston Fan (Hay Barn), <named-content xmlns:xlink="http://www.w3.org/1999/xlink" content-type="dwc:verbatimCoordinates" xlink:type="simple"><named-content content-type="geo-json" specific-use="{&#34;type&#34;:&#34;Point&#34;,&#34;coordinates&#34;:[-113.869000,49.078000]}" id="NCID0EDMAE" xlink:type="simple">49.078, -113.869</named-content></named-content> (WGS84), 14-Jul-2021, J. Glasier; 14003, Saytrium_curiosolus_010”; [white label] “<named-content xmlns:xlink="http://www.w3.org/1999/xlink" content-type="dwc:institutional_code" xlink:title="University of Alberta E.H. Strickland Entomological Museum" xlink:href="http://grbio.org/institution/university-alberta" xlink:type="simple">UASM</named-content> 423535”. BioSample: SAMN45172750 • 1 1[white label] “CANADA: Alberta, Waterton Lakes National Park, Blakiston Fan (Hay Barn), <named-content xmlns:xlink="http://www.w3.org/1999/xlink" content-type="dwc:verbatimCoordinates" xlink:type="simple"><named-content content-type="geo-json" specific-use="{&#34;type&#34;:&#34;Point&#34;,&#34;coordinates&#34;:[-113.869000,49.076000]}" id="NCID0EPMAE" xlink:type="simple">49.076, −113.869</named-content></named-content> (WGS84), 14-Jul-2021, J. Glasier; 14006, Saytrium_curiosolus_012”; [white label] “<named-content xmlns:xlink="http://www.w3.org/1999/xlink" content-type="dwc:institutional_code" xlink:title="University of Alberta E.H. Strickland Entomological Museum" xlink:href="http://grbio.org/institution/university-alberta" xlink:type="simple">UASM</named-content> 423536”. BioSample: SAMN45172751.</p></tp:treatment-sec><tp:treatment-sec sec-type="description" id="SECID0EYMAE"><title>Description.</title><p>The morphological description follows <xref ref-type="bibr" rid="B32">Mattoon and Austin’s (1998</xref>: 685) description of <italic><tp:taxon-name><tp:taxon-name-part taxon-name-part-type="genus" reg="Satyrium">Satyrium</tp:taxon-name-part><tp:taxon-name-part taxon-name-part-type="species" reg="fuliginosum">fuliginosum</tp:taxon-name-part><tp:taxon-name-part taxon-name-part-type="subspecies" reg="semiluna">semiluna</tp:taxon-name-part></tp:taxon-name></italic> Klots, which is now recognized as <italic><tp:taxon-name><tp:taxon-name-part taxon-name-part-type="genus" reg="Satyrium">Satyrium</tp:taxon-name-part><tp:taxon-name-part taxon-name-part-type="species" reg="semiluna">semiluna</tp:taxon-name-part><tp:taxon-name-part taxon-name-part-type="subspecies" reg="semiluna">semiluna</tp:taxon-name-part></tp:taxon-name></italic> Klots (<xref ref-type="bibr" rid="B58">Warren 2005</xref>).</p><p>A small, drab butterfly. As with many <italic><tp:taxon-name><tp:taxon-name-part taxon-name-part-type="genus" reg="Satyrium">Satyrium</tp:taxon-name-part></tp:taxon-name></italic>, wings predominately brownish or dark brown dorsally (fading to light brown with age), lacking any hint of blue, and lacking tails. Males with strong dorsal scent pad of androconial scales, shared with <italic><tp:taxon-name><tp:taxon-name-part taxon-name-part-type="genus" reg="Satyrium">S.</tp:taxon-name-part><tp:taxon-name-part taxon-name-part-type="species" reg="semiluna">semiluna</tp:taxon-name-part></tp:taxon-name></italic>, but lacking in <italic><tp:taxon-name><tp:taxon-name-part taxon-name-part-type="genus" reg="Satyrium">S.</tp:taxon-name-part><tp:taxon-name-part taxon-name-part-type="species" reg="fuliginosa">fuliginosa</tp:taxon-name-part></tp:taxon-name></italic> (W.H. Edwards) (<xref ref-type="bibr" rid="B58">Warren 2005</xref>). Ventral wing surface light brown with grey overscaling along margins, and large black postmedial spots slightly outlined in white (reduced in hindwings). Females slightly larger and paler ventrally.</p></tp:treatment-sec><tp:treatment-sec sec-type="diagnosis" id="SECID0EHPAE"><title>Diagnosis.</title><p>Males with small wingspan (&lt;25 mm vs &gt; 30 mm) and less conspicuous ventral spotting than <italic><tp:taxon-name><tp:taxon-name-part taxon-name-part-type="genus" reg="Satyrium">S.</tp:taxon-name-part><tp:taxon-name-part taxon-name-part-type="species" reg="semiluna">semiluna</tp:taxon-name-part></tp:taxon-name></italic> (<xref ref-type="bibr" rid="B25">Kondla 2004</xref>). Due to the cryptic nature of the species, identification without reference to source locality is most reliably achieved by DNA as follows, with representative (see Remarks section) diagnostic single nucleotide polymorphisms (<abbrev xmlns:xlink="http://www.w3.org/1999/xlink" xlink:title="single nucleotide polymorphisms" id="ABBRID0E3PAE" xlink:type="simple">SNPs</abbrev>) that are fixed for <italic><tp:taxon-name><tp:taxon-name-part taxon-name-part-type="genus" reg="Satyrium">S.</tp:taxon-name-part><tp:taxon-name-part taxon-name-part-type="species" reg="curiosolus">curiosolus</tp:taxon-name-part></tp:taxon-name></italic> (formatted as scaffold: position[<italic><tp:taxon-name><tp:taxon-name-part taxon-name-part-type="genus" reg="Satyrium">S.</tp:taxon-name-part><tp:taxon-name-part taxon-name-part-type="species" reg="curiosolus">curiosolus</tp:taxon-name-part></tp:taxon-name></italic> allele/<italic><tp:taxon-name><tp:taxon-name-part taxon-name-part-type="genus" reg="Satyrium">S.</tp:taxon-name-part><tp:taxon-name-part taxon-name-part-type="species" reg="semiluna">semiluna</tp:taxon-name-part></tp:taxon-name></italic> allele]: ScvBUXZ_1.HRSCAF10: 1568673[C/A], 12071375[C/A], 22597556[G/C], 33128087[T/G], 43633436[G/C], 54341325[T/A]; ScvBUXZ_11.HRSCAF312: 939246[C/T], 11508752[A/T], 23223489[T/C], 34114361[T/C]; ScvBUXZ_12.HRSCAF324: 2725346[G/T], 13277889[C/A], 23561701[T/A], 34983585[G/A]; ScvBUXZ_15.HRSCAF369: 604178[A/G], 10688359[A/G], 22742875[A/G], 33306760[T/C], 43372888[A/C]; ScvBUXZ_16.HRSCAF394: 1798098[A/G], 13584119[G/C], 24134185[G/A], 36106687[A/G]; ScvBUXZ_18.HRSCAF419: 1271585[C/T], 12498609[T/A], 22674145[A/C], 32848269[A/G], 43126131[A/G], 53221485[G/A], 63907163[T/A]; ScvBUXZ_20.HRSCAF485: 1278399[C/A], 11291064[A/G], 22201816[G/T], 34957432[C/T], 45290319[A/G], 56419490[G/A], 70868124[T/C], 82626599[G/C]; ScvBUXZ_21.HRSCAF503: 3759737[G/A], 14004891[T/C], 24159643[A/T], 34796558[A/G], 46064578[A/C]; ScvBUXZ_22.HRSCAF557: 1241910[T/C], 11429001[A/G], 22696299[A/G], 32721285[T/C], 43059425[T/G], 53074410[A/G], 63089033[T/G], 74842831[G/T]; ScvBUXZ_23.HRSCAF563: 1626681[A/G], 12005836[C/A], 22106743[T/G], 32206731[A/C], 42322988[A/C]; ScvBUXZ_27.HRSCAF638: 617786[A/G], 10908292[T/G], 20909876[T/C], 31703436[A/C], 42607435[A/G], 52716659[T/C], 63015994[A/G]; ScvBUXZ_3.HRSCAF45: 40925[T/C], 10620232[A/C], 20622161[A/C]; ScvBUXZ_33.HRSCAF736: 1025752[C/T], 11845689[T/C], 21926431[A/G], 33073314[T/C], 43525185[C/A]; ScvBUXZ_36.HRSCAF762: 496718[G/T], 12599380[T/C], 22623129[A/C], 32789532[T/G], 43886779[C/T], 53941324[T/C]; ScvBUXZ_37.HRSCAF777: 1137238[A/C], 11176395[C/T], 21849140[A/G], 36719032[G/T], 46746341[A/C], 57389780[G/A]; ScvBUXZ_4.HRSCAF59: 2539048[A/C], 15455375[T/G], 25460453[T/C], 35798787[C/A], 46323982[A/C], 59292711[A/G]; ScvBUXZ_41.HRSCAF810: 342264[A/G], 10823670[C/T], 21337909[T/C], 31863338[G/C], 41915594[A/T], 52015696[T/G]; ScvBUXZ_48.HRSCAF855: 2065895[T/C], 12340828[G/C], 22489657[A/G], 33211401[A/G], 43237667[T/A]; ScvBUXZ_5.HRSCAF87: 653322[A/G], 11521727[C/G], 22249471[A/G], 32408138[T/A], 42462727[T/G], 52471692[A/G]; ScvBUXZ_54.HRSCAF883: 1953965[C/A], 12005082[A/G], 22185366[C/T], 32223581[C/T]; ScvBUXZ_6.HRSCAF109: 2728984[T/C], 14807116[G/A], 25931083[T/C]; ScvBUXZ_9.HRSCAF216: 1632867[C/G], 14935276[A/G], 26523755[C/G], 37425842[T/A]</p></tp:treatment-sec><tp:treatment-sec sec-type="Genomic sequence of the holotype" id="SECID0EBRAE"><title>Genomic sequence of the holotype.</title><p>BioSample: SAMN45172752; whole-genome consensus sequence available on Dryad: <ext-link xmlns:xlink="http://www.w3.org/1999/xlink" xlink:href="10.5061/dryad.sf7m0cgj2" ext-link-type="doi" xlink:type="simple">https://doi.org/10.5061/dryad.sf7m0cgj2</ext-link>.</p></tp:treatment-sec><tp:treatment-sec sec-type="distribution" id="SECID0EMRAE"><title>Distribution.</title><p>Currently known only from Blakiston Fan, Alberta, Canada, approximately 300 ha in area.</p></tp:treatment-sec><tp:treatment-sec sec-type="Seasonality" id="SECID0ERRAE"><title>Seasonality.</title><p>Eggs overwinter before hatching in early spring in late April or early May. Larvae can first be found in early May, develop through four instars, pupate in July (at the base of <italic><tp:taxon-name><tp:taxon-name-part taxon-name-part-type="genus" reg="Lupinus">L.</tp:taxon-name-part><tp:taxon-name-part taxon-name-part-type="species" reg="argenteus">argenteus</tp:taxon-name-part></tp:taxon-name></italic>, often under the previous year’s stems in ant galleries), and then emerge after about two weeks of pupation in July to mid-August.</p></tp:treatment-sec><tp:treatment-sec sec-type="ecology" id="SECID0ECSAE"><title>Ecology.</title><p>Restricted to Blakiston Fan, a 300-ha area of course-textured alluvial fan at an elevation of ~1,300 m. The habitat of <italic><tp:taxon-name><tp:taxon-name-part taxon-name-part-type="genus" reg="Satyrium">S.</tp:taxon-name-part><tp:taxon-name-part taxon-name-part-type="species" reg="curiosolus">curiosolus</tp:taxon-name-part></tp:taxon-name></italic> is short-grass prairie with abundant <italic><tp:taxon-name><tp:taxon-name-part taxon-name-part-type="genus" reg="Lupinus">L.</tp:taxon-name-part><tp:taxon-name-part taxon-name-part-type="species" reg="argenteus">argenteus</tp:taxon-name-part></tp:taxon-name></italic>, <italic><tp:taxon-name><tp:taxon-name-part taxon-name-part-type="genus" reg="Lupinus">L.</tp:taxon-name-part><tp:taxon-name-part taxon-name-part-type="species" reg="sericeus">sericeus</tp:taxon-name-part></tp:taxon-name></italic>, and yellow buckwheat (<italic><tp:taxon-name><tp:taxon-name-part taxon-name-part-type="genus" reg="Eriogonum">Eriogonum</tp:taxon-name-part><tp:taxon-name-part taxon-name-part-type="species" reg="flavum">flavum</tp:taxon-name-part></tp:taxon-name></italic> Nutt.?). This habitat differs from that of <italic><tp:taxon-name><tp:taxon-name-part taxon-name-part-type="genus" reg="Satyrium">S.</tp:taxon-name-part><tp:taxon-name-part taxon-name-part-type="species" reg="semiluna">semiluna</tp:taxon-name-part></tp:taxon-name></italic>, in that is it lacking big sagebrush (<italic><tp:taxon-name><tp:taxon-name-part taxon-name-part-type="genus" reg="Artemisia">A.</tp:taxon-name-part><tp:taxon-name-part taxon-name-part-type="species" reg="tridentata">tridentata</tp:taxon-name-part></tp:taxon-name></italic>). <italic><tp:taxon-name><tp:taxon-name-part taxon-name-part-type="genus" reg="Satyrium">Satyrium</tp:taxon-name-part><tp:taxon-name-part taxon-name-part-type="species" reg="semiluna">semiluna</tp:taxon-name-part></tp:taxon-name></italic> is associated with <italic><tp:taxon-name><tp:taxon-name-part taxon-name-part-type="genus" reg="Artemisia">A.</tp:taxon-name-part><tp:taxon-name-part taxon-name-part-type="species" reg="tridentata">tridentata</tp:taxon-name-part></tp:taxon-name></italic> to the point that, in the USA, the butterfly’s common name is the Sagebrush Sooty Hairstreak. Another notable difference is that <italic><tp:taxon-name><tp:taxon-name-part taxon-name-part-type="genus" reg="Satyrium">S.</tp:taxon-name-part><tp:taxon-name-part taxon-name-part-type="species" reg="semiluna">semiluna</tp:taxon-name-part></tp:taxon-name></italic> populations generally inhabit hillsides or mountainsides, while <italic><tp:taxon-name><tp:taxon-name-part taxon-name-part-type="genus" reg="Satyrium">S.</tp:taxon-name-part><tp:taxon-name-part taxon-name-part-type="species" reg="curiosolus">curiosolus</tp:taxon-name-part></tp:taxon-name></italic> inhabits an alluvial fan in the middle of a montane valley.</p><p>Unlike previous reports stating that that <italic><tp:taxon-name><tp:taxon-name-part taxon-name-part-type="genus" reg="Satyrium">S.</tp:taxon-name-part><tp:taxon-name-part taxon-name-part-type="species" reg="curiosolus">curiosolus</tp:taxon-name-part></tp:taxon-name></italic> uses both local lupine species as plant hosts (<xref ref-type="bibr" rid="B9">COSEWIC 2006</xref>, <xref ref-type="bibr" rid="B9">2022</xref>; <xref ref-type="bibr" rid="B19">ECCC 2016</xref>), our surveys found that they only use <italic><tp:taxon-name><tp:taxon-name-part taxon-name-part-type="genus" reg="Lupinus">L.</tp:taxon-name-part><tp:taxon-name-part taxon-name-part-type="species" reg="argenteus">argenteus</tp:taxon-name-part></tp:taxon-name></italic>. Out of ~500 larvae detected in repeated surveys throughout 2020–2024, all were on <italic><tp:taxon-name><tp:taxon-name-part taxon-name-part-type="genus" reg="Lupinus">L.</tp:taxon-name-part><tp:taxon-name-part taxon-name-part-type="species" reg="argenteus">argenteus</tp:taxon-name-part></tp:taxon-name></italic>. <italic><tp:taxon-name><tp:taxon-name-part taxon-name-part-type="genus" reg="Satyrium">Satyrium</tp:taxon-name-part><tp:taxon-name-part taxon-name-part-type="species" reg="semiluna">semiluna</tp:taxon-name-part></tp:taxon-name></italic> populations on the west side of the Rocky Mountains, and presumably those throughout the central USA, feed on <italic><tp:taxon-name><tp:taxon-name-part taxon-name-part-type="genus" reg="Lupinus">L.</tp:taxon-name-part><tp:taxon-name-part taxon-name-part-type="species" reg="sericeus">sericeus</tp:taxon-name-part></tp:taxon-name></italic>. These populations may also feed on <italic><tp:taxon-name><tp:taxon-name-part taxon-name-part-type="genus" reg="Lupinus">L.</tp:taxon-name-part><tp:taxon-name-part taxon-name-part-type="species" reg="lepidus">lepidus</tp:taxon-name-part></tp:taxon-name></italic> (<xref ref-type="bibr" rid="B23">James and Nunnallee 2011</xref>), but in extensive surveys throughout British Columbia in 2021–2024, we have not observed any such association (Glasier pers. obs.). <italic><tp:taxon-name><tp:taxon-name-part taxon-name-part-type="genus" reg="Satyrium">Satyrium</tp:taxon-name-part><tp:taxon-name-part taxon-name-part-type="species" reg="curiosolus">curiosolus</tp:taxon-name-part></tp:taxon-name></italic> larvae feed on new buds and stems at the base of lupines and commonly hide under the woody stems from the previous year when not feeding.</p><p>At Blakiston Fan, all <italic><tp:taxon-name><tp:taxon-name-part taxon-name-part-type="genus" reg="Satyrium">S.</tp:taxon-name-part><tp:taxon-name-part taxon-name-part-type="species" reg="curiosolus">curiosolus</tp:taxon-name-part></tp:taxon-name></italic> larvae observed in 2021–2024 surveys were closely associated with <italic><tp:taxon-name><tp:taxon-name-part taxon-name-part-type="genus" reg="Lasius">Lasius</tp:taxon-name-part><tp:taxon-name-part taxon-name-part-type="species" reg="ponderosae">ponderosae</tp:taxon-name-part></tp:taxon-name></italic> ant colonies (identified using <xref ref-type="bibr" rid="B22">Glasier et al. 2013</xref> and <xref ref-type="bibr" rid="B48">Schär et al. 2022</xref>). Ants groomed and protected the larvae, and larvae were observed to retreat into ant colonies when threatened. Other ant species seen interacting with larvae at Blakiston Fan include <italic><tp:taxon-name><tp:taxon-name-part taxon-name-part-type="genus" reg="Formica">Formica</tp:taxon-name-part><tp:taxon-name-part taxon-name-part-type="species" reg="argentea">argentea</tp:taxon-name-part></tp:taxon-name></italic> and <italic><tp:taxon-name><tp:taxon-name-part taxon-name-part-type="genus" reg="Formica">Formica</tp:taxon-name-part><tp:taxon-name-part taxon-name-part-type="species" reg="lasioides">lasioides</tp:taxon-name-part></tp:taxon-name></italic> (ants identified using <xref ref-type="bibr" rid="B22">Glasier et al. 2013</xref>. However, these interactions appeared to be more opportunistic, as these larvae observed were still primarily associated with a <italic><tp:taxon-name><tp:taxon-name-part taxon-name-part-type="genus" reg="Lasius">L.</tp:taxon-name-part><tp:taxon-name-part taxon-name-part-type="species" reg="ponderosae">ponderosae</tp:taxon-name-part></tp:taxon-name></italic> colony. We have also observed <italic><tp:taxon-name><tp:taxon-name-part taxon-name-part-type="genus" reg="Satyrium">S.</tp:taxon-name-part><tp:taxon-name-part taxon-name-part-type="species" reg="curiosolus">curiosolus</tp:taxon-name-part></tp:taxon-name></italic> larvae pupating in the galleries of <italic><tp:taxon-name><tp:taxon-name-part taxon-name-part-type="genus" reg="Lasius">L.</tp:taxon-name-part><tp:taxon-name-part taxon-name-part-type="species" reg="ponderosae">ponderosae</tp:taxon-name-part></tp:taxon-name></italic> colonies at the base of <italic><tp:taxon-name><tp:taxon-name-part taxon-name-part-type="genus" reg="Lupinus">Lupinus</tp:taxon-name-part><tp:taxon-name-part taxon-name-part-type="species" reg="argenteus">argenteus</tp:taxon-name-part></tp:taxon-name></italic> plants. During our butterfly surveys in 2021–2024 in British Columbia, no <italic><tp:taxon-name><tp:taxon-name-part taxon-name-part-type="genus" reg="Lasius">Lasius</tp:taxon-name-part></tp:taxon-name></italic> species were found attending <italic><tp:taxon-name><tp:taxon-name-part taxon-name-part-type="genus" reg="Satyrium">S.</tp:taxon-name-part><tp:taxon-name-part taxon-name-part-type="species" reg="semiluna">semiluna</tp:taxon-name-part></tp:taxon-name></italic> larvae. Instead, <italic><tp:taxon-name><tp:taxon-name-part taxon-name-part-type="genus" reg="Camponotus">Camponotus</tp:taxon-name-part><tp:taxon-name-part taxon-name-part-type="species" reg="vicinus">vicinus</tp:taxon-name-part></tp:taxon-name></italic>, <italic><tp:taxon-name><tp:taxon-name-part taxon-name-part-type="genus" reg="Formica">Formica</tp:taxon-name-part><tp:taxon-name-part taxon-name-part-type="species" reg="obscuripes">obscuripes</tp:taxon-name-part></tp:taxon-name></italic>, and <italic><tp:taxon-name><tp:taxon-name-part taxon-name-part-type="genus" reg="Formica">Formica</tp:taxon-name-part><tp:taxon-name-part taxon-name-part-type="species" reg="argentea">argentea</tp:taxon-name-part></tp:taxon-name></italic> were observed interacting with larvae, and several pupae were found in a <italic><tp:taxon-name><tp:taxon-name-part taxon-name-part-type="genus" reg="Camponotus">Camponotus</tp:taxon-name-part><tp:taxon-name-part taxon-name-part-type="species" reg="vicinus">vicinus</tp:taxon-name-part></tp:taxon-name></italic> nest at the base of a <italic><tp:taxon-name><tp:taxon-name-part taxon-name-part-type="genus" reg="Lupinus">L.</tp:taxon-name-part><tp:taxon-name-part taxon-name-part-type="species" reg="sericeus">sericeus</tp:taxon-name-part></tp:taxon-name></italic>. In California, <italic><tp:taxon-name><tp:taxon-name-part taxon-name-part-type="genus" reg="Camponotus">Camponotus</tp:taxon-name-part></tp:taxon-name></italic> and <italic><tp:taxon-name><tp:taxon-name-part taxon-name-part-type="genus" reg="Formica">Formica</tp:taxon-name-part></tp:taxon-name></italic> attendants were also reported (<xref ref-type="bibr" rid="B47">Runquist 2012</xref>).</p><p><italic><tp:taxon-name><tp:taxon-name-part taxon-name-part-type="genus" reg="Satyrium">Satyrium</tp:taxon-name-part><tp:taxon-name-part taxon-name-part-type="species" reg="curiosolus">curiosolus</tp:taxon-name-part></tp:taxon-name></italic> fluctuates in abundance from year to year, with genomically based estimates of contemporary effective population size (<italic>N</italic><sub>e</sub>) around 500 (<xref ref-type="bibr" rid="B29">MacDonald et al. 2025</xref>) and surveys suggesting that between 1,000 and 10,000 adults fly annually (<xref ref-type="bibr" rid="B9">COSEWIC 2006</xref>, <xref ref-type="bibr" rid="B10">2022</xref>; unpublished data). Based on our observations from 2020–2024, the <italic><tp:taxon-name><tp:taxon-name-part taxon-name-part-type="genus" reg="Satyrium">S.</tp:taxon-name-part><tp:taxon-name-part taxon-name-part-type="species" reg="curiosolus">curiosolus</tp:taxon-name-part></tp:taxon-name></italic> flight period occurs during July to mid-August and lasts about two weeks. Adults are most frequently observed as they perch, sunning themselves on buckwheats, lupines, and shrubby cinquefoil (<italic><tp:taxon-name><tp:taxon-name-part taxon-name-part-type="genus" reg="Dasiphora">Dasiphora</tp:taxon-name-part><tp:taxon-name-part taxon-name-part-type="species" reg="fruticosa">fruticosa</tp:taxon-name-part></tp:taxon-name></italic>). Males tend to spend more time on alpine buckwheat, while females tend to spend more time on lupines. Mating occurs at any time of day and may last several hours. Females lay an unknown total number of eggs but have been observed laying eggs singly or in small clusters, in the soil around the base of <italic><tp:taxon-name><tp:taxon-name-part taxon-name-part-type="genus" reg="Lupinus">L.</tp:taxon-name-part><tp:taxon-name-part taxon-name-part-type="species" reg="argenteus">argenteus</tp:taxon-name-part></tp:taxon-name></italic> and/or near the entrance of <italic><tp:taxon-name><tp:taxon-name-part taxon-name-part-type="genus" reg="Lasius">L.</tp:taxon-name-part><tp:taxon-name-part taxon-name-part-type="species" reg="ponderosae">ponderosae</tp:taxon-name-part></tp:taxon-name></italic> nests.</p></tp:treatment-sec><tp:treatment-sec sec-type="etymology" id="SECID0E6AAG"><title>Etymology.</title><p>The specific epithet <italic><tp:taxon-name><tp:taxon-name-part taxon-name-part-type="genus" reg="Satyrium"/><tp:taxon-name-part taxon-name-part-type="species" reg="curiosolus">curiosolus</tp:taxon-name-part></tp:taxon-name></italic> derives from the Latin “<italic>curiosus</italic>” meaning curious and “<italic>solus</italic>” meaning to be alone or isolated, and it is to be treated as a noun in apposition. We suggest the common name “Curiously Isolated Hairstreak”.</p></tp:treatment-sec><tp:treatment-sec sec-type="remarks" id="SECID0ETBAG"><title>Remarks.</title><p>Using our reference genome assembly (NCBI JASDAZ000000000) and whole-genome resequencing data for 15 individuals, we identified 21,985 <abbrev xmlns:xlink="http://www.w3.org/1999/xlink" xlink:title="single nucleotide polymorphisms" id="ABBRID0EZBAG" xlink:type="simple">SNPs</abbrev> across 22 scaffolds that were fixed for alternate nucleotides between individuals from Alberta and those from Montana and British Columbia. The 117 <abbrev xmlns:xlink="http://www.w3.org/1999/xlink" xlink:title="single nucleotide polymorphisms" id="ABBRID0E4BAG" xlink:type="simple">SNPs</abbrev> included in this description result from thinning to one SNP per 10 Mb (using --thin option in vcftools v0.1.16, <xref ref-type="bibr" rid="B12">Danecek et al. 2011</xref>) to ensure that they are evenly spaced across the genome and likely physically unlinked. DNA barcodes (mitochondrial gene cytochrome oxidase subunit I) have been shown to be identical between populations of <italic><tp:taxon-name><tp:taxon-name-part taxon-name-part-type="genus" reg="Satyrium">S.</tp:taxon-name-part><tp:taxon-name-part taxon-name-part-type="species" reg="semiluna">semiluna</tp:taxon-name-part></tp:taxon-name></italic> from Alberta, British Columbia, and Washington (<xref ref-type="bibr" rid="B9">COSEWIC 2006</xref>), and haplotype sharing (in cytochrome oxidase subunit II) has been observed more broadly between <italic><tp:taxon-name><tp:taxon-name-part taxon-name-part-type="genus" reg="Satyrium">S.</tp:taxon-name-part><tp:taxon-name-part taxon-name-part-type="species" reg="semiluna">semiluna</tp:taxon-name-part></tp:taxon-name></italic> and <italic><tp:taxon-name><tp:taxon-name-part taxon-name-part-type="genus" reg="Satyrium">S.</tp:taxon-name-part><tp:taxon-name-part taxon-name-part-type="species" reg="fuliginosa">fuliginosa</tp:taxon-name-part></tp:taxon-name></italic> (<xref ref-type="bibr" rid="B47">Runquist 2012</xref>); both observations suggest that mitochondrial/nuclear discordance exists within the genus. Taken together with other systematic studies with broader taxonomic sampling (<xref ref-type="bibr" rid="B45">Robbins et al. 2022</xref>), these data also provide support for th inclusion of <italic><tp:taxon-name><tp:taxon-name-part taxon-name-part-type="genus" reg="Satyrium">S.</tp:taxon-name-part><tp:taxon-name-part taxon-name-part-type="species" reg="curiosolus">curiosolus</tp:taxon-name-part></tp:taxon-name></italic> within <italic><tp:taxon-name><tp:taxon-name-part taxon-name-part-type="genus" reg="Satyrium">Satyrium</tp:taxon-name-part></tp:taxon-name></italic>. Nuclear whole-genome consensus sequences for each individual of the type series are available at: <ext-link xmlns:xlink="http://www.w3.org/1999/xlink" xlink:href="10.5061/dryad.sf7m0cgj2" ext-link-type="doi" xlink:type="simple">https://doi.org/10.5061/dryad.sf7m0cgj2</ext-link>.</p></tp:treatment-sec><ref-list><ref id="B32"><mixed-citation xmlns:xlink="http://www.w3.org/1999/xlink" xlink:type="simple"><person-group><name name-style="western"><surname>Mattoon</surname><given-names>SO</given-names></name><name name-style="western"><surname>Austin</surname><given-names>GT</given-names></name></person-group> (<year>1998</year>) <article-title>Review of <italic><tp:taxon-name><tp:taxon-name-part taxon-name-part-type="genus">Satyrium</tp:taxon-name-part><tp:taxon-name-part taxon-name-part-type="species">fuliginosum</tp:taxon-name-part></tp:taxon-name></italic> (W. H. Edwards) with the description of three new subspecies (<tp:taxon-name><tp:taxon-name-part taxon-name-part-type="order">Lepidoptera</tp:taxon-name-part></tp:taxon-name>: <tp:taxon-name><tp:taxon-name-part taxon-name-part-type="family">Lycaenidae</tp:taxon-name-part></tp:taxon-name>).</article-title> In: <person-group><name name-style="western"><surname>Emmel</surname><given-names>TC</given-names></name></person-group> (<role>Ed.</role>) <issue-title>Systematics of Western North American butterflies.</issue-title><source>Mariposa Press, Gainesville</source>, <fpage>681</fpage>–<lpage>690</lpage>.</mixed-citation></ref><ref id="B58"><mixed-citation xmlns:xlink="http://www.w3.org/1999/xlink" xlink:type="simple"><person-group><name name-style="western"><surname>Warren</surname><given-names>AD</given-names></name></person-group> (<year>2005</year>) <source><tp:taxon-name><tp:taxon-name-part taxon-name-part-type="order">Lepidoptera</tp:taxon-name-part></tp:taxon-name> of North America 6. Butterflies of Oregon: Their Taxonomy, Distribution, and Biology. C.P.</source><publisher-name>Gillette Museum of Arthropod Diversity</publisher-name>, <publisher-loc>Colorado State University, Fort Collins</publisher-loc>, <size units="page">408 pp</size>.</mixed-citation></ref><ref id="B25"><mixed-citation xmlns:xlink="http://www.w3.org/1999/xlink" xlink:type="simple"><person-group><name name-style="western"><surname>Kondla</surname><given-names>NG</given-names></name></person-group> (<year>2004</year>) Waterton Lakes National Park Sooty Hairstreak survey, 2004. Unpublished report prepared for Parks Canada Agency, 24 pp.</mixed-citation></ref><ref id="B9"><mixed-citation xmlns:xlink="http://www.w3.org/1999/xlink" xlink:type="simple">COSEWIC (Committee on the Status of Endangered Wildlife in Canada) (<year>2006</year>) COSEWIC assessment and status report of Half-moon Hairstreak <italic><tp:taxon-name><tp:taxon-name-part taxon-name-part-type="genus">Satyrium</tp:taxon-name-part><tp:taxon-name-part taxon-name-part-type="species">semiluna</tp:taxon-name-part></tp:taxon-name></italic> in Canada. COSEWIC, Ottawa, vi + 26 pp. <ext-link xlink:type="simple" ext-link-type="uri" xlink:href="http://www.sararegistry.gc.ca/status_e.cfm">www.sararegistry.gc.ca/status_e.cfm</ext-link>. Accessed on: 2025-01-10.</mixed-citation></ref><ref id="B19"><mixed-citation xmlns:xlink="http://www.w3.org/1999/xlink" xlink:type="simple">Environment and Climate Change Canada (ECCC) (<year>2016</year>) Recovery Strategy for the Half-moon Hairstreak (<italic><tp:taxon-name><tp:taxon-name-part taxon-name-part-type="genus">Satyrium</tp:taxon-name-part><tp:taxon-name-part taxon-name-part-type="species">semiluna</tp:taxon-name-part></tp:taxon-name></italic>) in Canada. Species at Risk Act Recovery Strategy Series. ECCC, Ottawa, 24 + 33 pp.</mixed-citation></ref><ref id="B23"><mixed-citation xmlns:xlink="http://www.w3.org/1999/xlink" xlink:type="simple"><person-group><name name-style="western"><surname>James</surname><given-names>DG</given-names></name><name name-style="western"><surname>Nunnallee</surname><given-names>D</given-names></name></person-group> (<year>2011</year>) <source>Life Histories of Cascadia Butterflies.</source><publisher-name>Oregon State University Press</publisher-name>, <publisher-loc>Corvallis</publisher-loc>, <size units="page">448 pp</size>. <ext-link xlink:href="10.1353/book12706" ext-link-type="doi" xlink:type="simple">https://doi.org/10.1353/book12706</ext-link></mixed-citation></ref><ref id="B22"><mixed-citation xmlns:xlink="http://www.w3.org/1999/xlink" xlink:type="simple"><person-group><name name-style="western"><surname>Glasier</surname><given-names>JRN</given-names></name><name name-style="western"><surname>Acorn</surname><given-names>JH</given-names></name><name name-style="western"><surname>Nielsen</surname><given-names>SE</given-names></name><name name-style="western"><surname>Proctor</surname><given-names>H</given-names></name></person-group> (<year>2013</year>) <article-title>Ants (<tp:taxon-name><tp:taxon-name-part taxon-name-part-type="order">Hymenoptera</tp:taxon-name-part></tp:taxon-name>: <tp:taxon-name><tp:taxon-name-part taxon-name-part-type="family">Formicidae</tp:taxon-name-part></tp:taxon-name>) of Alberta: a key to species based primarily on the worker caste.</article-title><source>Canadian Journal of Arthropod Identification</source><volume>22</volume>: <fpage>1</fpage>–<lpage>104</lpage>. <ext-link xlink:href="10.3752/cjai.2013.22" ext-link-type="doi" xlink:type="simple">https://doi.org/10.3752/cjai.2013.22</ext-link></mixed-citation></ref><ref id="B48"><mixed-citation xmlns:xlink="http://www.w3.org/1999/xlink" xlink:type="simple"><person-group><name name-style="western"><surname>Schär</surname><given-names>S</given-names></name><name name-style="western"><surname>Talavera</surname><given-names>G</given-names></name><name name-style="western"><surname>Rana</surname><given-names>JD</given-names></name><name name-style="western"><surname>Espadaler</surname><given-names>X</given-names></name><name name-style="western"><surname>Cover</surname><given-names>SP</given-names></name><name name-style="western"><surname>Shattuck</surname><given-names>SO</given-names></name><name name-style="western"><surname>Vila</surname><given-names>R</given-names></name></person-group> (<year>2022</year>) Integrative taxonomy reveals cryptic diversity in North American <italic><tp:taxon-name><tp:taxon-name-part taxon-name-part-type="genus">Lasius</tp:taxon-name-part></tp:taxon-name></italic> ants, and an overlooked introduced species. Scientific Reports 12: 5970. <ext-link xlink:href="10.1038/s41598-022-10047-9" ext-link-type="doi" xlink:type="simple">https://doi.org/10.1038/s41598-022-10047-9</ext-link></mixed-citation></ref><ref id="B47"><mixed-citation xmlns:xlink="http://www.w3.org/1999/xlink" xlink:type="simple"><person-group><name name-style="western"><surname>Runquist</surname><given-names>EB</given-names></name></person-group> (<year>2012</year>) <source>Patterns and mechanisms of divergence in butterflies across spatial scales.</source><publisher-name>PhD thesis</publisher-name>, <publisher-loc>University of California, Davis</publisher-loc>, <size units="page">125 pp</size>.</mixed-citation></ref><ref id="B29"><mixed-citation xmlns:xlink="http://www.w3.org/1999/xlink" xlink:type="simple"><person-group><name name-style="western"><surname>MacDonald</surname><given-names>ZG</given-names></name><name name-style="western"><surname>Dupuis</surname><given-names>JR</given-names></name><name name-style="western"><surname>Glasier</surname><given-names>JR</given-names></name><name name-style="western"><surname>Sissons</surname><given-names>R</given-names></name><name name-style="western"><surname>Moehrenschlager</surname><given-names>A</given-names></name><name name-style="western"><surname>Shaffer</surname><given-names>HB</given-names></name><name name-style="western"><surname>Sperling</surname><given-names>FA</given-names></name></person-group> (<year>2025</year>) Whole‐genome evaluation of genetic rescue: the case of a curiously isolated and endangered butterfly. Molecular Ecology 34(4): e17657. <ext-link xlink:href="10.1111/mec.17657" ext-link-type="doi" xlink:type="simple">https://doi.org/10.1111/mec.17657</ext-link></mixed-citation></ref><ref id="B10"><mixed-citation xmlns:xlink="http://www.w3.org/1999/xlink" xlink:type="simple">COSEWIC (Committee on the Status of Endangered Wildlife in Canada) (<year>2022</year>) COSEWIC assessment and status report on the Half-moon Hairstreak <italic><tp:taxon-name><tp:taxon-name-part taxon-name-part-type="genus">Satyrium</tp:taxon-name-part><tp:taxon-name-part taxon-name-part-type="species">semiluna</tp:taxon-name-part></tp:taxon-name></italic> Okanagan-Similkameen and population Waterton Lakes population in Canada. COSEWIC, Ottawa, xvi + 66 pp. <ext-link xlink:href="https://www.canada.ca/en/environment-climate-change/services/species-risk-public-registry.html" ext-link-type="uri" xlink:type="simple">https://www.canada.ca/en/environment-climate-change/services/species-risk-public-registry.html</ext-link> [Accessed on: 2025-01-10]</mixed-citation></ref><ref id="B12"><mixed-citation xmlns:xlink="http://www.w3.org/1999/xlink" xlink:type="simple"><person-group><name name-style="western"><surname>Danecek</surname><given-names>P</given-names></name><name name-style="western"><surname>Auton</surname><given-names>A</given-names></name><name name-style="western"><surname>Abecasis</surname><given-names>G</given-names></name><name name-style="western"><surname>Albers</surname><given-names>CA</given-names></name><name name-style="western"><surname>Banks</surname><given-names>E</given-names></name><name name-style="western"><surname>DePristo</surname><given-names>MA</given-names></name><name name-style="western"><surname>Durbin</surname><given-names>R</given-names></name></person-group> (<year>2011</year>) <article-title>The variant call format and VCFtools.</article-title><source>Bioinformatics</source><volume>27</volume>(<issue>15</issue>): <fpage>2156</fpage>–<lpage>2158</lpage>. <ext-link xlink:href="10.1093/bioinformatics/btr330" ext-link-type="doi" xlink:type="simple">https://doi.org/10.1093/bioinformatics/btr330</ext-link></mixed-citation></ref><ref id="B45"><mixed-citation xmlns:xlink="http://www.w3.org/1999/xlink" xlink:type="simple"><person-group><name name-style="western"><surname>Robbins</surname><given-names>RK</given-names></name><name name-style="western"><surname>Cong</surname><given-names>Q</given-names></name><name name-style="western"><surname>Zhang</surname><given-names>J</given-names></name><name name-style="western"><surname>Shen</surname><given-names>J</given-names></name><name name-style="western"><surname>Busby</surname><given-names>RC</given-names></name><name name-style="western"><surname>Faynel</surname><given-names>C</given-names></name><name name-style="western"><surname>Duarte</surname><given-names>M</given-names></name><name name-style="western"><surname>Martins</surname><given-names>ARP</given-names></name><name name-style="western"><surname>Prieto</surname><given-names>C</given-names></name><name name-style="western"><surname>Lamas</surname><given-names>G</given-names></name><name name-style="western"><surname>Grishin</surname><given-names>NV</given-names></name></person-group> (<year>2022</year>) <article-title>Genomics-based higher classification of the species-rich hairstreaks (<tp:taxon-name><tp:taxon-name-part taxon-name-part-type="order">Lepidoptera</tp:taxon-name-part></tp:taxon-name>: <tp:taxon-name><tp:taxon-name-part taxon-name-part-type="family">Lycaenidae</tp:taxon-name-part></tp:taxon-name>: <tp:taxon-name><tp:taxon-name-part taxon-name-part-type="tribe">Eumaeini</tp:taxon-name-part></tp:taxon-name>).</article-title><source>Systematic Entomology</source><volume>47</volume>: <fpage>445</fpage>–<lpage>469</lpage>. <ext-link xlink:href="10.1111/syen.12541" ext-link-type="doi" xlink:type="simple">https://doi.org/10.1111/syen.12541</ext-link></mixed-citation></ref></ref-list></tp:taxon-treatment>
